# Supplementary material for: Phenotypic and Molecular Characterization of Brucella microti-Like Bacteria From a Domestic Marsh Frog (Pelophylax ridibundus)
Source: Front Vet Sci. 2018 Nov 15;5:283. doi: 10.3389/fvets.2018.00283 (PMC6249338; doi:10.3389/fvets.2018.00283)
Supplement: Supplementary Table 1 — Brucella strains used in this study. [file Table_1.xlsx]

## Sheet: Feuil2
Strain name	Genus	Species	Biovar	Year of isolation	Isolation country	Host	Accession number	Other Name	Reference
16M	Brucella	melitensis	1	NR	United States	Goat, Capra hircus	AE008917, AE008918	NCTC 10094 - ATCC 23456
Rev.1	Brucella	melitensis	1	NR	-	-	CP024715, CP024716
2308	Brucella	abortus	1	1940	United States	Bovine, Bos taurus	AM040264, AM040265		Jones et al., 1965
544	Brucella	abortus	1	1960	United Kingdom	Bovine, Bos taurus	AQIS00000000	ATCC 23448 - NCTC 10093
3196	Brucella	abortus	5	1959	United Kingdom	Bovine, Bos taurus	CP007707, CP007708	ATCC 23452 - NCTC 10505
86-8-59	Brucella	abortus	2	1959	United Kingdom	Bovine, Bos taurus	CP007765, CP007764	ATCC 23449 - NCTC 10501
Tulya	Brucella	abortus	3	NR	Uganda	Bovine, Bos taurus	ACBI00000000	ATCC 23450 - NCTC 10502
292	Brucella	abortus	4	1960	NR	Bovine, Bos taurus	ACBH00000000	ATCC 23451 - NCTC 10503
870	Brucella	abortus	6	NR	Africa	Bovine, Bos taurus	CP007700, CP007701	ATCC 23453 - NCTC 10505
C68	Brucella	abortus	9	1958	United Kingdom	Bovine, Bos taurus	CP007705, CP007706	ATCC 23455 - NCTC 10507
RM-6-66	Brucella	canis	N/A	1968	United States	Dog, Canis lupus	CP000872, CP000873	ATCC 23365 - NCTC 10854
94-74	Brucella	ceti	N/A	1994	United Kingdom	Harbor Porpoise, Phocoena phocoena	NR	NCTC 12891
TE10759-12	Brucella	ceti	N/A	2012	Italy	Striped dolphin, Stenella coeruleoalba	CP006896, CP006897	ST26
BO1	Brucella	inopinata	N/A	2008	United States	Human, Homo sapiens	AZBI00000000	BCCN 09-01	De et al., 2008
BO2	Brucella	inopinata	N/A	2010	Australia	Human, Homo sapiens	ADFA00000000		Tiller et al., 2010
63-9	Brucella	melitensis	2		India/Turkey	Goat, Capra hircus	ACEM00000000	ATCC 23457
Ether	Brucella	melitensis	3	1961	Italy	Human, Homo sapiens	CP007760, CP007761	NCTC 10509 - ATCC 23458
CCM 4915	Brucella	microti	N/A	2000	Czech republic	Common vole, Microtus arvalis	CP001578, CP001579		Scholz et al., 2008
CCM 4916	Brucella	microti	N/A	2000	Czech republic	Common vole, Microtus arvalis	NR		Scholz et al., 2008
257	Brucella	microti	N/A	2007	Austria	Red fox, Vulpes vulpes	NR		Scholz et al., 2009
284	Brucella	microti	N/A	2007	Austria	Red fox, Vulpes vulpes	NR		Scholz et al., 2009
10-17	Brucella	microti	N/A	2007	Czech republic	Environnement	AM943815		Scholz et al., 2008
10-20	Brucella	microti	N/A	2007	Czech republic	Environnement	AM943814		Scholz et al., 2008
BMS 10	Brucella	microti	N/A	2008	Czech republic	Environnement	NR		Al Dahouk et al., 2012
F 303 Mi	Brucella	microti	N/A	2009	Austria	Red fox, Vulpes vulpes	NR		Al Dahouk et al., 2012
FK 21908	Brucella	microti	N/A	2008	Austria	Red fox, Vulpes vulpes	NR		Al Dahouk et al., 2012
FH 2208	Brucella	microti	N/A	2008	Austria	Red fox, Vulpes vulpes	NR		Al Dahouk et al., 2012
FW 60708	Brucella	microti	N/A	2008	Austria	Red fox, Vulpes vulpes	NR		Al Dahouk et al., 2012
HUN-Bmi-01	Brucella	microti	N/A	2014	Hungary	Wild boar, Sus scrofa	SRP053188		Rónai et al., 2015
10RB9205	Brucella	sp.	N/A	2009	Germany*	African bullfrog, Pyxicephalus adspersus	NR		Scholz et al., 2016, Al Dahouk et al., 2017
10RB9206	Brucella	sp.	N/A	2009	Germany*	African bullfrog, Pyxicephalus adspersus	NR		Scholz et al., 2016, Al Dahouk et al., 2018
10RB9207	Brucella	sp.	N/A	2009	Germany*	African bullfrog, Pyxicephalus adspersus	NR		Scholz et al., 2016, Al Dahouk et al., 2019
10RB9208	Brucella	sp.	N/A	2009	Germany*	African bullfrog, Pyxicephalus adspersus	NR		Scholz et al., 2016, Al Dahouk et al., 2020
10RB9209	Brucella	sp.	N/A	2009	Germany*	African bullfrog, Pyxicephalus adspersus	NR		Scholz et al., 2016, Al Dahouk et al., 2021
10RB9210	Brucella	sp.	N/A	2009	Germany*	African bullfrog, Pyxicephalus adspersus	NR		Scholz et al., 2016, Al Dahouk et al., 2022
10RB9211	Brucella	sp.	N/A	2009	Germany*	African bullfrog, Pyxicephalus adspersus	NR		Scholz et al., 2016, Al Dahouk et al., 2023
10RB9212	Brucella	sp.	N/A	2009	Germany*	African bullfrog, Pyxicephalus adspersus	NR		Scholz et al., 2016, Al Dahouk et al., 2024
10RB9213	Brucella	sp.	N/A	2009	Germany*	African bullfrog, Pyxicephalus adspersus	NR		Scholz et al., 2016, Al Dahouk et al., 2025
10RB9216	Brucella	sp.	N/A	2009	Germany*	African bullfrog, Pyxicephalus adspersus	NR		Scholz et al., 2016, Al Dahouk et al., 2026
10RB9217	Brucella	sp.	N/A	2009	Germany*	African bullfrog, Pyxicephalus adspersus	NR		Scholz et al., 2016, Al Dahouk et al., 2027
09RB8471	Brucella	sp.	NR	2009	Germany	Edible bullfrog, Pyxicephalus edulis	NR		Scholz et al., 2016, Al Dahouk et al., 2028
09RB8910	Brucella	sp.	NR	2009	Germany	Edible bullfrog, Pyxicephalus edulis	NR		Scholz et al., 2016, Al Dahouk et al., 2029
09RB8908	Brucella	sp.	NR	2009	Germany	Edible bullfrog, Pyxicephalus edulis	NR		Scholz et al., 2016, Al Dahouk et al., 2030
09RB8909	Brucella	sp.	NR	2009	Germany	Edible bullfrog, Pyxicephalus edulis	NR		Scholz et al., 2016, Al Dahouk et al., 2031
09RB8471	Brucella	sp.	NR	2009	Germany	Edible bullfrog, Pyxicephalus edulis	NR		Scholz et al., 2016, Al Dahouk et al., 2031
5K33	Brucella	neotomae	N/A	1957	United States	Desert woodrat, Neotoma lepida	JMSC00000000	ATCC 23459	Stoenner et al., 1957
BOW 63290	Brucella	ovis	N/A	1960	Australia	Sheep, Ovis aries	CP000709,CP000708	ATCC 25840
B2-94	Brucella	pinnipedialis	N/A	1994	United Kingdom	Common seal, Phoca vitulina	CP002078, CP002079	NCTC 12890
B13-0095	Brucella	sp.	NR	2010	United States	Ornate horned frog, Ceratophrys ornata	MAIL00000000
1330	Brucella	suis	1	1962	United States	Pig, Sus scrofa	AE014291,AE014292	ATCC 23444
Thomsen	Brucella	suis	2	1951	Denmark	Hare, Lepus sp.	CP000911, CP000912	ATCC 23445 - NCTC 10510
686	Brucella	suis	3	2005	United States	Pig, Sus scrofa	CP007719, CP007718	ATCC 23446 - NCTC 10511
40	Brucella	suis	4		Russia	Reindeer, Rangifer tarandus	CP008757, CP008758	ATCC 23447 - NCTC 10385
513	Brucella	suis	5	1986	Russia	wild rodents	CP007717, CP007716	NCTC 11996	Zheludkov and Tsirelson, 2010
F60	Brucella	vulpis	N/A	2008	Austria	Red fox, Vulpes vulpes	LN997863, LN997864		Scholz et al., 2009
NF2653	Brucella	sp.	N/A	1966	Australia	Small climbing rat, Melomys lutillus	ADFB00000000		Tiller et al., 2010
9-941	Brucella	abortus	1				AE017223, AE017224		Halling et. al
S19	Brucella	abortus	1			-	CP000887, CP000888
RB51	Brucella	abortus	1			-	AQIE00000000
99-9971-135	Brucella	abortus	7	1988	Mongolia	Bovine, Bos taurus	AXNE00000000		Garin-Bastuji et al., 2014
B07-0026	Brucella	papionis	N/A				SRR4038994
* imported from Tanzania
